# Supplementary material for: Rising rates of starch degradation during daytime and trehalose 6-phosphate optimize carbon availability
Source: Plant Physiol. 2022 Apr 18;189(4):1976–2000. doi: 10.1093/plphys/kiac162 (PMC9342969; doi:10.1093/plphys/kiac162)
Supplement: kiac162_Supplementary_Data [file kiac162_supplementary_data.zip]

Archive with 3 entries (2 files):
- kiac162_Supplementary_Data/
- kiac162_Supplementary_Data/Ishihara et al Supplemental calculations and data sets.xlsx
- kiac162_Supplementary_Data/Ishihara et al Supplemental Material_Suppl Table S1 and Suppl. Figs S1S14.pdf
