# Supplementary material for: Rising rates of starch degradation during daytime and trehalose 6-phosphate optimize carbon availability
Source: Plant Physiol. 2022 Apr 18;189(4):1976–2000. doi: 10.1093/plphys/kiac162 (PMC9342969; doi:10.1093/plphys/kiac162)
Supplement: kiac162_Supplementary_Data [file kiac162_supplementary_data.zip › kiac162_Supplementary_Data/Ishihara et al Supplemental calculations and data sets.xlsx]

## Sheet: Calculation S1
Supplemental Calculation S1. Compilation of changes in starch content in the first subjective night after transfer at dawn to continuous light at an irradiance similar to or higher than growth irradiance, or at an irradiance lower than growth irradiance
This analysis was performed to support Fig. 4A; data are from Fernandez et al. (2017) and the present study, see Table for details).
The bold font experiments are plotted in Fig. 4A
All light intensities are noted as µmol quanta m-2 s-1
Paper	Display	Treatment	Qualitative response of net starch accumulation	Estimated rate in subjective night relative to rate in subjective light period		ZT range across which the net rate of starch accumulation in the subjective night was estimated
		Transfer to continuous light at growth intensity or higher
Fernandez et al	Fig 1A	Transfer to continuous growth light Col0	slows and plateaus	0		14 to 24
Fernandez et al	Fig 1A	Transfer to continuous growth light Ws2	slows	0.14		14 to 24
Fernandez et al	Fig 1B	Transfer to continuous light. higher than growth irradiance (265)	slows but continues	0.49		12 to 24
Fernandez et al	Fig 1B	Transfer to continuous light, slightly higher than growth irradiance (170)	slows but continues at ZT16-20	0.45		12 to 24
Fernandez et al	Fig 1B	Transfer to continuous light, higher than growth irradiance (170)	slows but continues at ZT16-20	0.16		12 to 24
Fernandez et al	Fig 3B	Transfer to continuous 170 light (slightly above growth irradiance)	slows but continues	0.17		16 to 20
Fernandez et al	Fig 5A	Transfer to continuous light at growth irradiance (160)	slows but continues	0.12		12 to 18
Fernandez et al	Fig S2A	Continuous light at 170	slows but continues	0.24		12 to 24
Fernandez et al	Fig S2B	Continuous light at 170	slows but continues at very low rate	0.12		14 to 24
Current	Fig 2B	Long day entrained, transfer to continuous (but low) light, as experienced for last five days	slows down but still goes on at a good rate	0.57		12 to 18
Current	Fig 3B	Long day grown, 160 uE, Transfer to continuous growth irradiance	slows to plateau or even slight reverses at ZT15-18 (13C labelling)	-0.08		15 to 24
Current	Fig 8	Long day grown plants in growth irradiance of 160 (black)	slows but does not stop	0.54		15 to 20
Current	Fig S8	Long day grown plants in growth irradiance of 160 (black)	slows but does not stop	0.48		15 to 20
				0.261538	mean
				0.217403	SD
		Transfer to continuous low light
Fernandez et al	Fig 1B	Transfer to continuous light, lower than growth irradiance (105)	plateaus	-0.14		12 to 24
Fernandez et al	Fig 1B	Transfer to continuous light, lower than growth irradiance ( 65)	reverses	-0.31		12 to 24
Fernandez et al	Fig 1B	Transfer to continuous light, lower than growth irradiance (105)	plateaus	-0.065		12 to 24
Fernandez et al	Fig 4	Transfer to continuous low light Col0	reverses from ca ZT18-20 on	-0.41		14 to 24
Fernandez et al	Fig 4	Transfer to continuous low light Ws2	reverses from ca ZT18-20 on	-0.7		14 to 24
Fernandez et al	Fig S1	Transfer to continuous low light	reverses (starch content, ZT15-21)	-0.15		16 to 21
Fernandez et al	Fig 5A	Transfer to continuous low light	slows but continues (until at least ZT18)	0.15		15 to 18
Fernandez et al	Fig S2A	Continuous light at reduced intensity (105)	plateaus	-0.015		12 to 24
Fernandez et al	Fig S2B	Continuous light at reduced intensity (105)	plateaus	-0.095		12 to 24
Current	Fig 1A	Short day grown, transfer to continuous low light	plateau but does not reverse (at least, not until ZT18)	-0.02		12 to 18
Current	Fig 1B	Long day grown, transfer to continuous low light	plateau but does not reverse before ZT18 ( slight non-significant decline) )	-0.09		12 to 18
Current	Fig 5B	12.h grown, transfer to continuous low light	plateau from ZT15, slight decline after ZT18 on	-0.08		15 to 20
Current	Fig 6B	12 h grown, transfer to continuous low light	reverses between ZT14-20	-0.02		15 to 20
				-0.149615	mean
				0.215363	SD

## Sheet: Calculation 2 (read me)
Supplemental Calculation S2. Simulation of net starch content after transfer to continuous light or after light drops (underlies Fig 4).
The rate of starch synthesis, Rs, is assumed to be constant with time in the light. This assumption is supported by the near constant levels of ADPGlc through an 18-h photoperiod (Figueroa et al., 2016; Fünfgeld et al., 2021), or after transfer to continuous light (Fig. 6E). The rate is set as 1 in growth irradiance and as 0.5 under 50% irradiance.
Two models are used to estimate the rate of starch degradation. In model 1 (panels B, D, F), the rate of starch degradation Rd = S/T where S is the amount of starch and T is the remaining time to dawn. In model 2 (panels G, H), the rate of starch degradation Rd* = (S/T)(1- A) where A is a nominal term for a rate of photosynthesis-dependent inhibition of starch degradation, and is assumed in molec…
Calculations were performed reiteratively at two-hour intervals. The amount of starch at the start of a time interval was corrected for i) the amount of starch synthesized in the previous time interval and (ii) the amount of starch that was degraded during the previous time interval to provide the initial value for S for the next time interval (Supplemental calculation S2).
The rate of net starch accumulation in a given time interval is calculated as Rs – Rd (model 1) or Rs - Rd* (model 2).
The units in the simulation are relative; Rs was set as 1 relative units h-1 in growth irradiance and 0.5 relative units h-1 under lower irradiance that led an approximately 50% inhibition of photosynthesis; rates of starch degradation and change in net starch content are as a fraction of Rs in standard light

## Sheet: Calculation S2 (Fig 4B,G)
Suppl. Calc. S2 for Fig. 4B, G
Two models are used
Model 1: the rate of starch degradation, Rd = S/T ;
Model 2: the rate of starch degradation, Rd* = (S/T)(1-A). This equation includes a term (1-A) for an inhibition of starch synthesis in the light compared to the dark Rd = (S/T)(1-A) where A is the nominal rate of photosynthesis. This is not due to light (Fig. 5) but is due to metabolism linked to photosynthesis. Mechanistically, we propose that is explained by inhibition by rising Tre6P levels a…
Note that the models assume a constant rate of starch synthesis at all times in the light. This assumption supported by the near-constant level of ADPGlc for up to 24 h in continuous light (Fig 6 E). High or even slightly rising ADPGlc levels were also reported between ZT12 and ZT18 in earlier studies of plants growing in long day conditions (Figueroa et al., 2016; Fünfgeld et al., 2021).
All rates are as relative units per h, where 1 = the rate of starch synthesis in standard light in a 12 h photoperiod
The models are applied to two scenarios
Standard light': Plants that were left at standard (growth) light intensity for up to 18 h after dawn
Low light': Plants were transferred at dawn to lower light intensity and left at this intensity for up to 18 h. The lower light was chosen to halve the rates of photosynthesis and starch synthesis
All models assume a constant rate of photosynthesis and a constant rate of starch synthesis
The simpler model 1 that is based only in starch content (S) and remaining time to dawn (T) reproduces a switch from net accumulation to net mobilisation. However, it overestimates loss of starch in standard light
Model 2, which also includes a factor for a rate of photosynthesis-linked inhibition of starch degradation (1-A) provides a good qualitative agreement with both the standard light and the low light datasets
							Model 1 Rd = S/T where S is the amount of starch and T is the remaining time to dawn.									Model 2; Rd* = (1- A) (S/T), A is a rate of photosynthesis-dependent inhibition of degradation
Note 'low light'							Rate set by the S/T model irrespective of whether light or dark									Add in inhibition of starch degradation in light (a potential mechanism is by Tre6P )
= light intensity that supports 50% of the rate of photosynthesis in standard light							(i.e. assumes no inhibition of starch degradation in light)									Assume this inhibition is proportional to light intensity
																Parameterise as 50% inhibition in standard light, 25% inhibition in low light
Basic parameters for the S/T model							Model 1									Model 2
	Relative rate of starch synthesis; rel units per h			Cumulative starch synthesis until that time in light period assuming no starch degradation in the light			Net starch degradation (rel units per h) calculated as S/T		Net starch content (rel units per h) after correcting for degradation in preceding time interval		Rate of starch degradation per h		Net starch accumulation(rel units per h			Net starch degradation (rel units per h) calculated as S/T		Net starch content (rel units per h) after correcting for degradation in preceding time interval		starch degradation		Net starch accum (rel units per h)
duration of the light period	Standard light, relative rate of starch syn per h	lower light, relative rate of starch syn per h	time to dawn h	high light	low light		Standard light	50% light	standard light	low light	Standard light	50% light	Standard light	low light		Standard light	low light	standard light	low light	Standard light	50% light	Standard light	low light
2	1	0.5	22	2	1		0.0909091	0.0454545
4	1	0.5	20	4	2		0.2	0.1	3.81818	1.95455	0.2	0.1	0.8	0.4		0.1	0.075	4	2	0.1	0.075	0.9	0.425
6	1	0.5	18	6	3		0.190909	0.0977273	5.41818	2.75455	0.333333	0.166667	0.809091	0.402273		0.1	0.075	5.8	2.85	0.166667	0.125	0.9	0.425
8	1	0.5	16	8	4		0.30101	0.15303	7.03636	3.55909	0.5	0.25	0.69899	0.34697		0.161111	0.11875	7.6	3.7	0.25	0.1875	0.838889	0.38125
10	1	0.5	14	10	5		0.439773	0.222443	8.43434	4.25303	0.714286	0.357143	0.560227	0.277557		0.2375	0.173438	9.27778	4.4625	0.357143	0.267857	0.7625	0.326562
12	1	0.5	12	12	6		0.602453	0.303788	9.5548	4.80814	1	0.5	0.397547	0.196212		0.331349	0.239063	10.8028	5.11563	0.5	0.375	0.668651	0.260937
14	1	0.5	10	14	7		0.796233	0.400679	10.3499	5.20057	1.4	0.7	0.203767	0.0993213		0.450116	0.319727	12.1401	5.6375	0.7	0.525	0.549884	0.180273
16	1	0.5	8	16	8		1.03499	0.520057	10.7574	5.39921	2	1	-0.0349892	-0.0200568		0.607004	0.422812	13.2398	5.99805	1	0.75	0.392996	0.0771875
18	1	0.5	6	18	9		1.34468	0.674901	10.6874	5.3591	3	1.5	-0.344678	-0.174901		0.82749	0.562317	14.0258	6.15242	1.5	1.125	0.17251	-0.0623169
																assume 50% inhibition	assume 25% inhibition			assume 50% inhibition	assume 25% inhibition
							Model 1. Net starch accumulation(rel units per h)										Model 2, Net starch accumulation(rel units per h
	rel value, 1 per h
							Model 1. Net starch degradation (rel units per h)										Model 2. Net starch degradation (rel units per h)

## Sheet: Calculation S2 (Fig 4D,H)
Supplemental Calculation S2 for Fig 4D, H
This worksheet uses the same models as for panels B and G, but now applies them to plants growing in continuous standard light and with a drop to 50% light at different times
All models assume a constant rate o of photosynthesis
						Model 1									Model 2
						Rd = S/T									Rd* = (S/T)(1-A)
						Assumes there is no photosynthesis-dependent inhibition of starch degradation									Add a factor for a rate of photosynthesis-dependent inhibition of starch degradation, which is proportional to the rate of photosynthesis
						For details see 'read me' and the worksheet Calculation S2 (Fig. 4B,G)									For details see 'read me' and the worksheet Calculation S2 (Fig. 4B,G)
duration of the light period	relative rate of starch syn per h	st acc after x h in the light , assuming constant starch syn and no degradation	time to dawn	S/T		Rate of starch degradation (rel units per h)	Net starch content	rate of starch degradation, is set by S/T assuming NO degradation	Rate of st syn - rate of st deg		st syn rate if light is halved (per h)	starch content after 50% light drop for 2h			Rate of starch degradation (rel units per h)		Net starch content	rate of starch deg in light if assume T6P inhib of starch deg is proportional to light intensity				Rate of st syn-rate of st deg		starch content after 50% light drop for 2 h
									full light	light halved					full light	50% light		Full light	Light halved	% stimulation of st deg after light drop	% stim of starch deg after darkening	full light	Light halved
4	1	4	20	0.2		0.2	4	0.2	0.8	0.3	0.5				0.1	0.15	4	0.1	0.15	50	100	0.9	0.35
6	1	6	18	0.333333		0.2	5.6	0.333333	0.8	0.3	0.5	4.6			0.1	0.15	5.8	0.166667	0.25	50		0.9	0.35	4.7
8	1	8	16	0.5		0.311111	7.2	0.5	0.688889	0.188889	0.5	6.2			0.161111	0.241667	7.6	0.25	0.375	50	100	0.838889	0.258333	6.5
10	1	10	14	0.714286		0.45	8.57778	0.714286	0.55	0.05	0.5	7.57778			0.2375	0.35625	9.27778	0.357143	0.535714	50	100	0.7625	0.14375	8.11667
12	1	12	12	1		0.612698	9.67778	1	0.387302	-0.112698	0.5	8.67778			0.331349	0.497024	10.8028	0.5	0.75	50	100	0.668651	0.00297619	9.56528
14	1	14	10	1.4		0.806481	10.4524	1.4	0.193519	-0.306481	0.5	9.45238			0.450116	0.675174	12.1401	0.7	1.05	50	100	0.549884	-0.175174	10.8087
16	1	16	8	2		1.04524	10.8394	2	-0.0452381	-0.545238	0.5	9.83942			0.607004	0.910506	13.2398	1	1.5	50	100	0.392996	-0.410506	11.7897
18	1	18	6	3		1.35493	10.7489	3	-0.354927	-0.854927	0.5	9.74894			0.82749	1.24124	14.0258	1.5	2.25	50	100	0.17251	-0.741236	12.4188
		rel value, 1 per h																Parameterised assuming inhibition is 50% in standard light , and at all time points	0.785 because we have halved the light intensity and therefore halved the inhibition by T6P
																	Copied from above
																	4
																	5.8							4.7
																	7.6							6.5
																	9.27778							8.11667
																	10.8028							9.56528
																	12.1401							10.8087
																	13.2398							11.7897
																	14.0258							12.4188
																							Change in starch content during a 2 h light drop
											Change in starch content during a 2 h light drop
										Model 1. Net starch accumulation(rel units per h)													Model 2, Net starch accumulation(rel units per h

## Sheet: Calculation S2 (Fig 4F)
Supplemental Calculation S2 für Fig 4F. Simulation of response of net starch content to a light drop between ZT – ZT- in long day-grown plants that retain a substantial amount of starch at dawn
This simulation underlies Fig. 4F.
The same two models are used as for panels B, G
						Model 1									Model 2
						Rd = S/T									Rd* = (S/T)(1-A)
						Assumes there is no photosynthesis-dependent inhibition of starch degradation									Add a factor for a rate of photosynthesis-dependent inhibition of starch degradation, which is proportional to the rate of photosynthesis
						For details see 'read me' and the worksheet Calculation S2 (Fig. 4B,G)									For details see 'read me' and the worksheet Calculation S2 (Fig. 4B,G)
duration of the light period	relative rate of starch syn per h	st acc after x h in the light , assuming constant starch syn and no degradation	time to dawn	S/T		Rate of starch degradation (rel units per h)	Net starch content	rate of starch degradation, is set by S/T assuming NO degradation	Rate of starch synthesis - rate of starch degradation		starch synthesis rate if light is halved (per h)	starch content after 50% light drop for 2h			Rate of starch degradation (rel units per h)		Net starch content	rate of starch deg in light if assume T6P inhib of starch deg is proportional to light intensity				Rate of starch synthesis-rate of starch degradation		starch content after 50% light drop for 2 h
									full light	light halved					full light	50% light		Full light	Light halved	% stimulation of starch degradation after light drop	% stimulation of starch degradation after darkening	full light	Light halved
0		6				0.25	6								0.125		6
2		10				0.416667	7.5								0.208333		7.75
4	1	12	20	0.6		0.5	8.66667	0.6	0.5	0	0.5				0.233333	0.35	9.33333	0.3	0.45	50	100	0.766667	0.15
6	1	14	18	0.777778		0.537037	9.66667	0.777778	0.462963	-0.037037	0.5	8.66667			0.233333	0.35	10.8667	0.388889	0.583333	50		0.766667	0.15	9.63333
8	1	16	16	1		0.537037	10.5926	1	0.462963	-0.037037	0.5	9.59259			0.301852	0.452778	12.4	0.5	0.75	50	100	0.698148	0.0472222	11.1667
10	1	18	14	1.28571		0.662037	11.5185	1.28571	0.337963	-0.162037	0.5	10.5185			0.3875	0.58125	13.7963	0.642857	0.964286	50	100	0.6125	-0.08125	12.4944
12	1	20	12	1.66667		0.822751	12.1944	1.66667	0.177249	-0.322751	0.5	11.1944			0.492725	0.739087	15.0213	0.833333	1.25	50	100	0.507275	-0.239087	13.6338
14	1	22	10	2.2		1.0162	12.5489	2.2	-0.0162037	-0.516204	0.5	11.5489			0.625887	0.938831	16.0358	1.1	1.65	50	100	0.374113	-0.438831	14.5431
16	1	24	8	3		1.25489	12.5165	3	-0.254894	-0.754894	0.5	11.5165			0.801792	1.20269	16.7841	1.5	2.25	50	100	0.198208	-0.702688	15.1582
18	1	26	6	4.33333		1.56457	12.0067	4.33333	-0.564567	-1.06457	0.5	11.0067			1.049	1.57351	17.1805	2.16667	3.25	50	100	-0.0490045	-1.07351	15.3787
		rel value, 1 per h																Parameterised assuming inhibition by A (Tre6P) is 50% in standard light , and at all time points	0.75, light intensity is halved and therefore also the inhibition by Tre6P is two-fold weaker
								Model 1. Net starch accumulation(rel units per h)												Not plotted in Figure 4
																				Model 2, Net starch accumulation(rel units per h

## Sheet: Calculation S3 (Suppl Fig S7)
Supplemental Calculation S3. Simulation of response of C availability for maintenance and growth during twilight in long day grown plants
Comparison of three scenarios with i) no starch degradation in the light, and with starch degradation ii) simulated by the skeletal arithmetic division equation and and iii) a modified arithmetic division equation including feedback inhibition by photosynthesis (Tre6P)
The impact of gradually rising irradiance at dawn twilight and gradually falling irradiance at dusk twilight on the availability of C for maintenance and growth are explored using three scenarios
i) no starch degradation in the light (model 0). Starch degradation in the dark is imitated by the skeletal arithmetic division equitation, Rd = S/T, with the rate set to exhaust starch at ZT24
ii) with starch breakdown in the light as predicted by the skeletal arithmetic division equation (model 1)
iii) with starch breakdown in the light as predicted by the arithmetic division equation modified to include stimulation of starch degradation by falling light intensity that is mediated by falling Tre6P (model 2)
Models 1 and 2 are described in Supplemental calculation S2
For scenarios where starch degradation is allowed n the light, it is assumed that degradation is paced to about 2 h after first light (based on the delay in clock phase, the typical failure to totally exhaust starch at dawn in long days). This provides some starch that can be degraded during the morning twilight (see also Fig. 10 and Supplemental Fig. 10).
Dawn twilight is simulated by increasing the light intensity from zero at ZT0 to 33%, 67% and 100% at ZT1, TZT2 and ZT3, respectively
Dusk twilight is simulated by decreasing the light intensity from 100% at ZT15 to 67%, 33% and zero at Z 16, ZT17 and ZT18, respectively
The model simulates the response of
(A) photosynthesis and starch accumulation (assuming 33% of fixed C is allocated to starch is allocated to starch in long-days, Sulpice et al., 2014; Mengin et al., 2017)
(B) The rate of starch degradation (with models 0, 1 or 2)
(C) Rate of C utilisation for growth, calculated using a Whole Plant C Model, where Growth = Photosynthesis - Starch synthesis + Starch degradation (Pyl et al., 2012; Sulpice et al., 2014; Mengin et al., 2017)
Photosynthesis at growth irradiance is set as 1 (unitless). All fluxes are estimated as a fraction of the rate of photosynthesis (e.g., starch synthesis rates are calculated at 1 x fractional allocation to starch). Amounts are estimated by summing rates over consecutive time intervals, and are given as equivalents of one hour of photosynthesis.
Note that all calculated rates are given as the average in the preceding hour (i.e. the value at 1 h are the average in the first hour after dawn). The calculation assumes for simplicity a linear relationship between light intensity and net photosynthesis
These simulations underlie Supplemental Fig. S7.
Simulated light regime		Average simulated rate in the preceding hour
Time after dawn (h)	Simulated light intensity	Photosynthesis	Starch synthesis	Rate of growth
	at the start of hour time interval			From photosynthesis		From starch				Combined, from photosynthesis and starch
						No starch degradation in light	Starch degradation in light after ZT15 and until ZT2, Rd= S/T	Starch degradation in light after ZT15 and until ZT2, Rd*= (S/T)(1-L)		No starch degradation in light	Starch degradation in light after ZT15 and until ZT2, Rd= S/T	Starch degradation in light after ZT15 and until ZT2, Rd*= (S/T)(1-L)
0	0														A. Photosynthesis, Starch synthesis
1	0.33	0.165	0.05445	0.11055			0.457223	0.335		0.11055	0.567773	0.44555
2	0.67	0.5	0.165	0.335			0.457223	0.0724185		0.335	0.792223	0.407418
3	1	0.835	0.27555	0.55945						0.55945	0.55945	0.55945
4	1	1	0.33	0.67						0.67	0.67	0.67
5	1	1	0.33	0.67						0.67	0.67	0.67
6	1	1	0.33	0.67						0.67	0.67	0.67
7	1	1	0.33	0.67						0.67	0.67	0.67
8	1	1	0.33	0.67						0.67	0.67	0.67
9	1	1	0.33	0.67						0.67	0.67	0.67
10	1	1	0.33	0.67						0.67	0.67	0.67
11	1	1	0.33	0.67						0.67	0.67	0.67
12	1	1	0.33	0.67						0.67	0.67	0.67
13	1	1	0.33	0.67						0.67	0.67	0.67			B. Starch degradation
14	1	1	0.33	0.67						0.67	0.67	0.67
15	1	1	0.33	0.67						0.67	0.67	0.67
16	0.67	0.835	0.27555	0.55945			0.405	0.13365		0.55945	0.96445	0.6931
17	0.33	0.5	0.165	0.335			0.432555	0.307992		0.335	0.767555	0.642992
18	0	0.165	0.05445	0.11055			0.450888	0.494879		0.11055	0.561438	0.605429
19		0	0			0.825	0.457695	0.501685		0.825	0.457695	0.501685
20			0			0.825	0.457223	0.501685		0.825	0.457223	0.501685
21			0			0.825	0.457223	0.501685		0.825	0.457223	0.501685
22			0			0.825	0.457223	0.501685		0.825	0.457223	0.501685
23			0			0.825	0.457223	0.501685		0.825	0.457223	0.501685
24						0.825	0.457223	0.501685		0.825	0.457223	0.501685
Total		15	4.95	10.05			2.20289			15	14.9967	14.404
Starch left at dawn							4.9467								C. Available C for maintenance and growth
			assume 33% of fixed C is allocated to starch			assume ALL starch is degraded by ZT24	set rate assuming starch is exhausted in the time period till degradation is turned off after ZT2

## Sheet: Calculation S4 (read me)
Supplemental Calculation S4. Simulation of the impact of a sudden decrease in irradaice on C availability for maintenance and growth during twilight in short day-grown plants
These simulations investigate the impact of the increase in allocation of fixed C to starch synthesis in short photoperiod, compared to long photoperiod grown plants, on the physiological importance of starch degradation in the light for buffering growth at twilight. They provide a background to the plots in Fig.9 and Supplemental Figs S10-S11.
They investigate two advantages that are hypothesized to be gained by degrading starch in the light
i) buffering growth during twilight. In particular, it investigates if this is also occurs not only in long photoperiod-grown plants, but also in short photoperiod-grown plants. The former can be predicted from Fernandez et al., 2017. The latter at first sight seems unlikely because in Fernandez et al 2017 starch degradation was slow until about ZT12 or later , and because the data in the current…
ii) countering overaccumulation of starch / maximising growth over a 24 h light-dark cycle. This is likely to be important in long photoperiods, but not short photoperiods.
The simulations integrate i) the skeletal arithmetic division equation (Rd = S/T) with ii) empirical information about impact of photoperiod on allocation between starch synthesis and growth.
Plants grown in a 6 h photoperiod are termed short photoperiod-entrained plants, and the simulations assume they allocate 65% of their fixed C to starch synthesis in the light.
Plant grown in a >12-h photoperiod are termed 'long photoperiod entrained plants' and it is assumed that they allocate 35% of their fixed C to starch synthesis in the light .
The factors for allocation to starch are taken from Mengin et al 2017 and Sulpice et al 2014 .
Photosynthesis at growth irradiance is set as 1 (unitless). All fluxes are estimated as a fraction of the rate of photosynthesis (e.g., starch synthesis rates are calculated at 1 x fractional allocation to starch). Amounts are estimated by summing rates over consecutive time intervals, and are given as equivalents of one hour of photosynthesis.
Starch degradation rates are calculated as R = S/T. S is estimated by summing starch synthesis in previous intervals in the light with (in the cases when starch is degraded in the light) a correction for the starch removed by degradation in previous time intervals .
Growth rates supported by directly fixed C are calculated a 1 x (1-fractional allocation to starch)
Growth rates from starch are set as equivalent to the rate of starch degradation
In cases where starch degradation is allowed in the light, the growth rate is estimated by summing i) growth supported directly by newly fixed C and ii) growth supported by starch degradation
The simulations assume that C released from starch degradation in the light is used for growth, rather than being recycled to the Calvin-Benson cycle and re-entering the pool of C that is allocated between starch and growth (the latter will at this level be the fluxers to sucrose and other exported metabolites like amino acids) . [I think this assumption is implicit in my sums but need to check t…
Growth respiration is included in 'growth' . Maintenance respiration is ignored
The simulations do not consider possible additional restriction of starch degradation by Tre6P in high light and at times when sucrose might be high
Starch degradation in the light buffers growth during twilight
The first worksheets simulates the response of short-photoperiod entrained plants to a simulated twilight between ZT4 and ZT6 (in the simulation light is decreased to either 50% or to 25%) and as a control, simulate the response of long-photoperiod entrained plants to an early dusk at ZT6 including simulated twilight between ZT4 and ZT6 (in the simulation light is decreased to either 50% or to 25…
Growth is largely maintained in the simulated twilight in short photoperiod-entrained plants
Growth is not so well buffered when long photoperiod-entrained plants are exposed to a early dusk with simulated twilight (light drop to 50% or 25% at ZT, darken at ZT6)
The different response is because, compared to long photoperiod-entrained plants, short photoperiod-entrained plants allocate a larger proportion of their fixed C to starch. As a result starch accumulates more rapidly (i.e. S rises more rapidly). Hence, short photoperiod-entrained plants have a higher predicted (R = S/T) rate of starch degradation at early times in the 24 h cycle than long photop…
Note that this buffering of growth can occur even though there is still net starch accumulation after the light drop (at least, the 50% drop)
Note the calculations contain a small error as they ignore that a small amount of starch is degraded in the first 4 h in the light. The error is small and is indicated in one of the worksheets, and can be corrected

## Sheet: Calculation S4 (Fig. S10)
Suppl. Calc S4 (continued). Simulation for plants entrained in short photoperiods and allocating 0.65 of fixed C to starch, how net starch accumulation and allocation of C to growth will respond to a two-fold decrease of light intensity from ZT4 on and darkness for ZT8 on, for two scenarios: no starch degradation in the light, and starch degradation in the light modelled as R = S/T . Comparisons …
Here, growth drops strongly in the simulated twilight, and is only weakly recovered when starch degradation is allowed.
Time (ZT, h)	Photosynthesis			Starch synthesis			Growth from photosynthesis			Growth from starch				Total growth
	full irradiance	50% irradiance		full	50% irradiance		full irradiance	50% irradiance		full irradiance	50% irradiance	50% irradiance, with starch degradation in light		full irradiance		50% irradiance	50% irradiance, with starch degradation in light		net starch accumulation
0
1	1	1		0.65	0.65		0.35	0.35						0.35		0.35	0.35		0.65
2	1	1		0.65	0.65		0.35	0.35					0.0152174	0.35		0.35	0.35		0.65
3	1	1		0.65	0.65		0.35	0.35					0.0311265	0.35		0.35	0.35		0.65
4	1	1		0.65	0.65		0.35	0.35					0.0456207	0.35		0.35	0.35		0.65
5	1	0.5		0.65	0.325		0.35	0.175				0.13	0.125402	0.35		0.175	0.305		0.195
6	1	0.5		0.65	0.325		0.35	0.175				0.155278		0.35		0.175	0.330278
7	0	0		0	0		0	0		0.216667	0.180556	0.155278		0.216667		0.180556	0.155278		0.169722
8	0	0		0	0		0	0		0.216667	0.180556	0.155278		0.216667		0.180556	0.155278
9	0	0								0.216667	0.180556	0.155278		0.216667		0.180556	0.155278
10	0	0								0.216667	0.180556	0.155278		0.216667		0.180556	0.155278
11	0	0								0.216667	0.180556	0.155278		0.216667		0.180556	0.155278
12	0	0								0.216667	0.180556	0.155278		0.216667		0.180556	0.155278
13	0	0								0.216667	0.180556	0.155278		0.216667		0.180556	0.155278
14	0	0								0.216667	0.180556	0.155278		0.216667		0.180556	0.155278
15	0	0								0.216667	0.180556	0.155278		0.216667		0.180556	0.155278
16	0	0								0.216667	0.180556	0.155278		0.216667		0.180556	0.155278
17	0	0								0.216667	0.180556	0.155278		0.216667		0.180556	0.155278
18	0	0								0.216667	0.180556	0.155278		0.216667		0.180556	0.155278
19	0	0								0.216667	0.180556	0.155278		0.216667		0.180556	0.155278
20	0	0								0.216667	0.180556	0.155278		0.216667		0.180556	0.155278
21	0	0								0.216667	0.180556	0.155278		0.216667		0.180556	0.155278
22	0	0								0.216667	0.180556	0.155278		0.216667		0.180556	0.155278
23	0	0								0.216667	0.180556	0.155278		0.216667		0.180556	0.155278					Red_ starch degradation in light
24	0	0								0.216667	0.180556	0.155278		0.216667		0.180556	0.155278					Blue: no starch degradation in light
Suppl. Calc S4 (continued). Simulation for plants entrained in short photoperiods and allocating 0.65 of fixed C to starch, how net starch accumulation and allocation of C to growth will respond to a four-fold decrease of light intensity from ZT4 on and darkness for ZT8 on, for two scenarios: no starch degradation in the light, and starch degradation in the light modelled as R = S/T . Comparisons…
Here, growth drops strongly in the simulated twilight, and is only weakly recovered when starch degradation is allowed.
Time (ZT, h)	Photosynthesis			Starch synthesis			Growth from photosynthesis			Growth from starch				Total growth
	full irradiance	25% irradiance		full	25% irradiance		full irradiance	25% irradiance		full irradiance	25% irradiance	25% irradiance, with starch degradation in light		full irradiance		25% irradiance	25% irradiance, with starch degradation in light		net starch accumulation
0
1	1	1		0.65	0.65		0.35	0.35						0.35		0.35	0.35		0.65
2	1	1		0.65	0.65		0.35	0.35						0.35		0.35	0.35		0.65
3	1	1		0.65	0.65		0.35	0.35						0.35		0.35	0.35		0.65
4	1	1		0.65	0.65		0.35	0.35						0.35		0.35	0.35		0.65
5	1	0.25		0.65	0.1625		0.35	0.0875				0.13		0.35		0.0875	0.2175		0.0325
6	1	0.25		0.65	0.1625		0.35	0.0875				0.14625		0.35		0.0875	0.23375		0.01625
7	0	0		0	0		0	0		0.216667	0.1625	0.14625		0.216667		0.1625	0.14625		-0.14625
8	0	0		0	0		0	0		0.216667	0.1625	0.14625		0.216667		0.1625	0.14625		-0.14625
9	0	0								0.216667	0.1625	0.14625		0.216667		0.1625	0.14625
10	0	0								0.216667	0.1625	0.14625		0.216667		0.1625	0.14625
11	0	0								0.216667	0.1625	0.14625		0.216667		0.1625	0.14625
12	0	0								0.216667	0.1625	0.14625		0.216667		0.1625	0.14625
13	0	0								0.216667	0.1625	0.14625		0.216667		0.1625	0.14625
14	0	0								0.216667	0.1625	0.14625		0.216667		0.1625	0.14625
15	0	0								0.216667	0.1625	0.14625		0.216667		0.1625	0.14625
16	0	0								0.216667	0.1625	0.14625		0.216667		0.1625	0.14625
17	0	0								0.216667	0.1625	0.14625		0.216667		0.1625	0.14625
18	0	0								0.216667	0.1625	0.14625		0.216667		0.1625	0.14625
19	0	0								0.216667	0.1625	0.14625		0.216667		0.1625	0.14625
20	0	0								0.216667	0.1625	0.14625		0.216667		0.1625	0.14625
21	0	0								0.216667	0.1625	0.14625		0.216667		0.1625	0.14625
22	0	0								0.216667	0.1625	0.14625		0.216667		0.1625	0.14625				Red_ starch degradation in light
23	0	0								0.216667	0.1625	0.14625		0.216667		0.1625	0.14625				Blue: no starch degradation in light
24	0	0								0.216667	0.1625	0.14625		0.216667		0.1625	0.14625
Suppl. Calc S4 (continued). Simulation for plants entrained in long photoperiods and allocating 0.35 of fixed C to starch, how net starch accumulation and allocation of C to growth will respond to a two-fold decrease of light intensity from ZT4 on and darkness for ZT8 on, for two scenarios: no starch degradation in the light, and starch degradation in the light modelled as R = S/T . Comparisons w…
Here, growth drops strongly in the simulated twilight, and is only weakly recovered when starch degradation is allowed.
Time (ZT, h)	Photosynthesis			Starch synthesis			Growth from photosynthesis			Growth from starch				Total growth
	full irradiance	50% irradiance		full	50% irradiance		full irradiance	50% irradiance		full irradiance	50% irradiance	50% irradiance, with starch degradation in light		full irradiance		50% irradiance	50% irradiance, with starch degradation in light		net starch accumulation	Net starch accumulation after light drop
0
1	1	1		0.33	0.33		0.67	0.67						0.67		0.67	0.67		0.33
2	1	1		0.33	0.33		0.67	0.67						0.67		0.67	0.67		0.33
3	1	1		0.33	0.33		0.67	0.67						0.67		0.67	0.67		0.33
4	1	1		0.33	0.33		0.67	0.67						0.67		0.67	0.67		0.33
5	1	0.5		0.33	0.165		0.67	0.335				0.066		0.67		0.335	0.401		0.099			Red_ starch degradation in light
6	1	0.5		0.33	0.165		0.67	0.335				0.0788333		0.67		0.335	0.413833		0.0861667			Blue: no starch degradation in light
7	0	0		0	0		0	0		0.11	0.0916667	0.0788333		0.11		0.0916667	0.0788333		-0.0788333
8	0	0		0	0		0	0		0.11	0.0916667	0.0788333		0.11		0.0916667	0.0788333		-0.0788333
9	0	0								0.11	0.0916667	0.0788333		0.11		0.0916667	0.0788333
10	0	0								0.11	0.0916667	0.0788333		0.11		0.0916667	0.0788333
11	0	0								0.11	0.0916667	0.0788333		0.11		0.0916667	0.0788333
12	0	0								0.11	0.0916667	0.0788333		0.11		0.0916667	0.0788333
13	0	0								0.11	0.0916667	0.0788333		0.11		0.0916667	0.0788333
14	0	0								0.11	0.0916667	0.0788333		0.11		0.0916667	0.0788333
15	0	0								0.11	0.0916667	0.0788333		0.11		0.0916667	0.0788333
16	0	0								0.11	0.0916667	0.0788333		0.11		0.0916667	0.0788333
17	0	0								0.11	0.0916667	0.0788333		0.11		0.0916667	0.0788333
18	0	0								0.11	0.0916667	0.0788333		0.11		0.0916667	0.0788333
19	0	0								0.11	0.0916667	0.0788333		0.11		0.0916667	0.0788333
20	0	0								0.11	0.0916667	0.0788333		0.11		0.0916667	0.0788333
21	0	0								0.11	0.0916667	0.0788333		0.11		0.0916667	0.0788333
22	0	0								0.11	0.0916667	0.0788333		0.11		0.0916667	0.0788333
23	0	0								0.11	0.0916667	0.0788333		0.11		0.0916667	0.0788333
24	0	0								0.11	0.0916667	0.0788333		0.11		0.0916667	0.0788333
Suppl. Calc S4 (continued). Simulation for plants entrained in long photoperiods and allocating 0.35 of fixed C to starch, how net starch accumulation and allocation of C to growth will respond to a four-fold decrease of light intensity from ZT4 on and darkness for ZT8 on, for two scenarios: no starch degradation in the light, and starch degradation in the light modelled as R = S/T . Comparisons …
Here, growth drops strongly in the simulated twilight, and is only weakly recovered when starch degradation is allowed.
Time (ZT, h)	Photosynthesis			Starch synthesis			Growth from photosynthesis			Growth from starch				Total growth
	full irradiance	25% irradiance		full	25% irradiance		full irradiance	25% irradiance		full irradiance	25% irradiance	25% irradiance, with starch degradation in light		full irradiance		25% irradiance	25% irradiance, with starch degradation in light		net starch accumulation
0
1	1	1		0.33	0.33		0.67	0.67						0.67		0.67	0.67		0.33
2	1	1		0.33	0.33		0.67	0.67						0.67		0.67	0.67		0.33
3	1	1		0.33	0.33		0.67	0.67						0.67		0.67	0.67		0.33
4	1	1		0.33	0.33		0.67	0.67						0.67		0.67	0.67		0.33
5	1	0.25		0.33	0.0825		0.67	0.1675				0.066		0.67		0.1675	0.2335		0.0165			Red_ no starch degradation in light
6	1	0.25		0.33	0.0825		0.67	0.1675				0.07425		0.67		0.1675	0.24175		0.00825			Blue: starch degradation in light
7	0	0		0	0		0	0		0.11	0.0825	0.07425		0.11		0.0825	0.07425		-0.07425
8	0	0		0	0		0	0		0.11	0.0825	0.07425		0.11		0.0825	0.07425		-0.07425
9	0	0								0.11	0.0825	0.07425		0.11		0.0825	0.07425
10	0	0								0.11	0.0825	0.07425		0.11		0.0825	0.07425
11	0	0								0.11	0.0825	0.07425		0.11		0.0825	0.07425
12	0	0								0.11	0.0825	0.07425		0.11		0.0825	0.07425
13	0	0								0.11	0.0825	0.07425		0.11		0.0825	0.07425
14	0	0								0.11	0.0825	0.07425		0.11		0.0825	0.07425
15	0	0								0.11	0.0825	0.07425		0.11		0.0825	0.07425
16	0	0								0.11	0.0825	0.07425		0.11		0.0825	0.07425
17	0	0								0.11	0.0825	0.07425		0.11		0.0825	0.07425
18	0	0								0.11	0.0825	0.07425		0.11		0.0825	0.07425
19	0	0								0.11	0.0825	0.07425		0.11		0.0825	0.07425
20	0	0								0.11	0.0825	0.07425		0.11		0.0825	0.07425
21	0	0								0.11	0.0825	0.07425		0.11		0.0825	0.07425
22	0	0								0.11	0.0825	0.07425		0.11		0.0825	0.07425
23	0	0								0.11	0.0825	0.07425		0.11		0.0825	0.07425
24	0	0								0.11	0.0825	0.07425		0.11		0.0825	0.07425

## Sheet: Data S1 (Fig 1 SD)
Supplemental Data S1. Starch and maltose levels after transfer of short day-grown plants to continuous low light (underlies Figs. 1A, C). The plants were grown 6-h /18-h light/dark cycle for 38 days with light intensity of 160 µmol m-2 s-1 and then transferred to 90 µmol m-2 s-1 with continuous light for 24 h. . The striped zone marks a subjective night.
				Average
ZT (hour)	Starch	Maltose		ZT (hour)	Starch	Maltose
0	1.62758	28.3992		0	2.14262	27.6707
0	2.21284	29.722		4	13.6669	27.2302
0	2.58743	24.8908		6	20.9798	35.9825
4	12.4147	27.0608		8	28.3473	40.4292
4	13.2813	11.8493		10	33.1897	46.1935
4	13.8577	52.8191		12	36.2297	54.5101
4	14.0403	31.9274		14	41.1021	81.5497
4	15.4186	13.2805		16	39.8035	123.302
4	12.9889	26.4438		18	41.0889	164.817
6	19.3195	83.1123		STDEV
6	18.6313	26.1787		0	0.483764	2.49662
6	20.8907	24.1461		4	1.04119	14.8907
6	21.8975	24.1501		6	1.71301	23.9479
6	23.0665	38.5562		8	1.89496	15.6227
6	22.0732	19.7516		10	1.49984	13.0262
8	29.4875	63.0951		12	2.46919	7.25584
8	27.6255	22.6228		14	3.56007	12.9696
8	25.5303	30.9923		16	1.27571	22.5676
8	27.1026	55.9278		18	2.78739	33.9101
8	30.2484	34.4065		Count
8	30.0893	35.531		0	3	3
10	31.4392	38.5811		4	6	6
10	34.0952	41.221		6	6	6
10	31.1678	46.2087		8	6	6
10	33.5483	35.4292		10	6	6
10	34.4225	44.1196		12	6	6
10	34.4651	71.6014		14	5	5
12	34.3793	49.0683		16	5	5
12	33.4034	55.1345		18	5	4
12	35.7449	56.2521		95% CI
12	35.445	43.2926		0	0.547421	2.82514
12	39.7238	60.6029		4	0.833109	11.9148
12	38.6819	62.7104		6	1.37067	19.1619
14	45.4938	86.8951		8	1.51626	12.5005
14	38.7958	63.7345		10	1.2001	10.4229
14	41.3691	75.2878		12	1.97572	5.80577
14	36.5161	83.4241		14	3.12048	11.3681
14	43.3354	98.4068		16	1.11819	19.781
16	41.7243	108.125		18	2.44321	33.2313
16	39.5484	111.152
16	40.3528	161.246
16	38.7142	108.963
16	38.6779	127.022
18	43.5833	128.292
18	42.2956	160.666
18	43.0633	210.365
18	36.9479	159.947
18	39.5546	NA

## Sheet: Data S2 (Fig 1 LD LL)
	Supplemental Data. S2. Starch and maltose levels after transfer of long day-grown plants to continuous low light (underlies Figs, 1B, D). Plants were grown 18-h /6-h light/dark cycle for 15 days with light intensity of 160 µmol m-2 s-1, switched to 80 µmol m-2 s-1 for 5 days to reduce starch levels at dawn, and then left at 80 µmol m-2 s-1 or transferred to 50 µmol m-2 s-1
	50 µmol m-2 s-1					50 µmol m-2 s-1
	ZT [hour]	µmol g-1FW	nmol g-1 FW			ZT [hour]	µmol g-1FW	nmol g-1 FW
		Starch	maltose				Starch	maltose
	0	1.83821	17.1722		Average	0	2.08888	21.01
	0	1.33688	14.6264			12	11.0961	3.41278
	0	2.4231	28.099			14	12.3662	8.82994
	0	2.75732	24.1422			16	13.1516	18.8474
	12	10.2773	nd			18	12.433	37.9308
	12	11.0293	3.28333		STDEV		Starch	maltose
	12	11.3635	2.77453			0	0.628981	6.20603
	12	11.5306	3.41126			12	0.492196	0.5819
	12	11.28	4.182			14	0.716337	1.41169
	14	13.0346	10.4924			16	2.21508	3.32871
	14	11.5306	7.91494			18	1.04427	4.73308
	14	13.1182	10.1827
	14	12.3662	8.18942		Count		Starch	maltose
	14	11.7813	7.37032			0	4	4
	16	11.6977	21.207			12	5	4
	16	12.1155	14.0753			14	5	5
	16	11.1964	22.3167			16	5	5
	16	16.5439	17.0177			18	5	5
	16	14.2044	19.6204
	18	13.9537	44.7362		95% CI		Starch	maltose
	18	12.7839	36.8716			0	0.61639	6.0818
	18	12.2826	40.5071			12	0.431421	0.570252
	18	11.1128	34.442			14	0.627885	1.23738
	18	12.0319	33.0972			16	1.94157	2.91769
						18	0.915329	4.14865

[truncated: 16 more sheets: Data S3 (Sup Fig S1), Data S4 (Fig 2&3; Fig S2, S4), Data S5 (Fig 2,3; Supp S5), Data S6 (LD 13C Fig S3B), DataS7, Light and CO2 drop, Data S8 (LD lightdrop Fig.4E), Data S9 (Fig 6 TPS29 nonlab), Data S10 (Fig 7; S5 TPS29) , Data S11A (Fig 8; S8 LD growth), Data S11B (Sup Fig S9 ), Data S12 (Fig 9; S9 SD growth), DataS13 (Fig 10a LD dawn HL-LL), Data S14 (Fig10b;Sup Fig S12, Data S15 (Sup Fig S13A-C), Data S16 (Sup Fig S13 dpe1 D-F), Data S17 (Fernandez 2017)]
